# Supplementary material for: Regulatory Effect of Fucoidan Hydrolysates on Lipopolysaccharide-Induced Inflammation and Intestinal Barrier Dysfunction in Caco-2 and RAW264.7 Cells Co-Cultures
Source: Foods. 2024 Nov 5;13(22):3532. doi: 10.3390/foods13223532 (PMC11592468; doi:10.3390/foods13223532)
Supplement: Supplementary file 1 [file foods-13-03532-s001.zip]

Archive with 1 entries (1 files):
- foods-3201372-supplementary.pdf
